# Supplementary material for: Effect of age and stereopsis on a multiple-object tracking task
Source: PLoS One. 2017 Dec 15;12(12):e0188373. doi: 10.1371/journal.pone.0188373 (PMC5731704; doi:10.1371/journal.pone.0188373)
Supplement: S1 File — (XLSX) [file pone.0188373.s001.xlsx]

## Sheet: Feuil1
adult subjects	without stereoscopic effect	with stereoscopic effect	age (years)	sex (F/M)			kid subjects	without stereoscopic effect	with stereoscopic effect	age (years)	sex (F/M)			older adults subjects	without stereoscopic effect	with stereoscopic effect	age (years)	sex (F/M)
1	1.33	1.47	23	F			1	0.975	1.36	7	M			1	1.405	1.395	65	M
2	2.3	2.62	25	M			2	0.265	0.75	7	M			2	0.54	1.065	66	F
3	2.265	1.605	24	M			3	1.62	1.355	8	F			3	1.08	1.055	68	M
4	2.58	2.865	26	F			4	0.615	0.885	7	F			4	0.54	0.79	75	F
5	1.795	1.91	30	F			5	2.02	1.815	8	M			5	0.32	0.335	76	M
6	1.72	2.06	37	F			6	0.83	1.215	7	F			6	0.44	0.53	65	F
7	1.72	2.255	32	F			7	1.28	1.77	7	M			7	0.53	0.28	74	F
8	1.265	1.665	26	F			8	1.255	1.355	8	M			8	0.675	0.7	65	F
9	1.205	1.525	27	M			9	1.875	1.825	12	F			9	1.655	1.31	68	M
10	1.17	2.05	26	M			10	1.43	1.445	8	F			10	0.315	0.925	72	F
11	2.135	1.95	25	M			11	2.24	2.53	11	F			11	0.21	0.315	76	F
12	1.875	2.195	22	F			12	0.755	1.29	8	F			12	0.82	0.775	67	F
13	1.475	2.16	26	M			13	0.765	0.605	7	M			13	1.085	1.005	66	M
14	1.175	1.465	22	F			14	0.765	1.185	8	F			14	1.17	1.09	67	F
15	2.445	3.09	26	M			15	0.92	1.265	9	F			15	1.6	1.105	65	F
16	1.47	1.795	25	F			16	0.575	1.025	8	F			16	1.17	1.465	65	F
17	2.15	2.1	26	F			17	0.77	1.41	7	F			17	1.93	2.08	65	M
18	1.2	2.66	26	F			18	0.98	0.62	7	M			18	0.485	1.085	65	F
19	2.015	2.73	27	F			19	1.86	1.895	8	M			19	1.115	1.31	74	F
20	1.89	2.45	23	F			20	1.08	1.155	7	M			20	0.47	0.755	77	M
mean	1.759	2.131	26.2				mean	1.14375	1.33775	7.95				mean	0.87775	0.9685	69.05
standard deviation	0.458127	0.481603	3.48833				strandard eviation	0.5389	0.469127	1.35627				strandard deviation	0.502691	0.438043	4.57079
				7 male							9 male							7 male
				13 female							11 female							13 female
Group	mean score (without stereoscopic effect) (cm/s)		mean score (with stereoscopic effect) (cm/s)
kids	1.14375	0.5389	1.33775	0.469127
adult	1.759	0.458127	2.131	0.481603
older adult	0.87775	0.502691	0.9685	0.438043
